# Supplementary material for: Lrp10 suppresses IL7R limiting CD8 T cell homeostatic expansion and anti-tumor immunity
Source: EMBO Rep. 2024 Jul 2;25(8):23. doi: 10.1038/s44319-024-00191-w (PMC11315911; doi:10.1038/s44319-024-00191-w)
Supplement: Supplementary file 3 — Source data Fig. 1 [file 44319_2024_191_MOESM3_ESM.zip]

Archive with 25 entries (22 files):
- Figure 1/
- Figure 1/.DS_Store
- __MACOSX/Figure 1/._.DS_Store
- Figure 1/Fig. 1H/
- __MACOSX/Figure 1/._Fig. 1H
- Figure 1/Fig. 1D/
- __MACOSX/Figure 1/._Fig. 1D
- Figure 1/Figure 1_Numerical source data.xlsx
- __MACOSX/Figure 1/._Figure 1_Numerical source data.xlsx
- Figure 1/Fig. 1H/WT OT1 spleen.fcs
- __MACOSX/Figure 1/Fig. 1H/._WT OT1 spleen.fcs
- Figure 1/Fig. 1H/Fig 1H key.txt
- __MACOSX/Figure 1/Fig. 1H/._Fig 1H key.txt
- Figure 1/Fig. 1H/Lrp10 KO OT1 spleen.fcs
- __MACOSX/Figure 1/Fig. 1H/._Lrp10 KO OT1 spleen.fcs
- Figure 1/Fig. 1H/Lrp10 KO spleen.fcs
- __MACOSX/Figure 1/Fig. 1H/._Lrp10 KO spleen.fcs
- Figure 1/Fig. 1H/WT spleen.fcs
- __MACOSX/Figure 1/Fig. 1H/._WT spleen.fcs
- Figure 1/Fig. 1D/.DS_Store
- __MACOSX/Figure 1/Fig. 1D/._.DS_Store
- Figure 1/Fig. 1D/Lrp10-2.pdf
- __MACOSX/Figure 1/Fig. 1D/._Lrp10-2.pdf
- Figure 1/Fig. 1D/b-actin.pdf
- __MACOSX/Figure 1/Fig. 1D/._b-actin.pdf
