# Supplementary material for: Lrp10 suppresses IL7R limiting CD8 T cell homeostatic expansion and anti-tumor immunity
Source: EMBO Rep. 2024 Jul 2;25(8):23. doi: 10.1038/s44319-024-00191-w (PMC11315911; doi:10.1038/s44319-024-00191-w)
Supplement: Supplementary file 3 — Source data Fig. 1 [file 44319_2024_191_MOESM3_ESM.zip › Figure 1/Figure 1_Numerical source data.xlsx]

## Sheet: Fig. 1B
CD8 frequency in peripheral blood					NK1.1 frequency in peripheral blood
REF	HET	VAR			REF	HET	VAR
13.9	17.4	20.1			0.78	0.83	0.33
13.5	14.5	18.8			0.97	0.89	0.41
13.3	14.4	18.3			1.04	0.94	0.46
13.1	13.5	17.4			1.08	0.96	0.7
12.3	13.5	17.2			1.15	1.03	0.75
12.1	13.2	16.7			1.19	1.05	0.77
12	12.8	15.9			1.28	1.08	0.81
11.6	12.6				1.31	1.12
11.2	12.5				1.35	1.24
11	11.7				1.45	1.29
10.8	11.7				1.61	1.57
10.7	11.6				1.7	1.59
10.7	11.4				1.82	1.64
10.6	10.5				1.82	1.67
9.34	10.3				2.03	1.68
9.18	10.2				2.14	1.7
8.67	9.9				2.16	1.9
7.91	9.68				2.22	1.96
7.77	9.67				2.23	1.99
7.33	9.61				2.63	2.06
7.19	7.86				2.66	2.08
6.87	7.51				2.71	2.2
6.22	7.16				2.72	2.27
6.06	7.09				2.88	2.43
5.76	5.3				3.01	4.79
5.31					3.47
4.85					3.56

## Sheet: Fig. 1E
CD8 frequency in peripheral blood					NK1.1 frequency in peripheral blood
WT	KO				WT	KO
12.4	18.6				5.77	2.19
11.7	18.4				3.94	1.53
10.9	18.4				3.3	1.46
10.7	19.3				3.32	1.5
10.8					3.17
10.5					2.84
11.4					2.58
11.9					2.82
9.85					2.87
9.2					2.29
8.55					2.67

## Sheet: Fig. 1F
CD8 number in peripheral blood						NK number in peripheral blood
WT-->WT	KO-->WT					WT-->WT	KO-->WT
1.122	1.3317					2.0094	1.25064
1.122	1.1					2.12058	1.03
1.3046	1.55904					1.63668	1.37634
1.07744	2.11002					1.84704	1.29941
0.788444	1.81256					1.79112	1.01842
1.5316	2.23366					1.54254	1.54794
1.31182	1.3675					2.24358	1.50972
1.12776	2.01008					1.60528	1.53712
1.26024	1.32108					1.14276	0.826584
1.19244	1.8625					1.3075	0.90125
1.19727						1.56624
1.03356						1.4472

## Sheet: Fig. 1G
CD8			CD4			B220			NK cells			ILC			Mac./Mono			Neutrophils			Dendritic cells
WT	KO		WT	KO		WT	KO		WT	KO		WT	KO		WT	KO		295068	209559		2858036	3883322
10904654	15928078		16471366	19376425		18225262	18883804		1118291	673611		38916.5	34084.7		1528849	1102941		704032	251260		3123229	3475679
12421048	11863580		18057490	15305482		20040683	13401451		1126234	647016		28719	31703.8		2046604	1136923		511823	498044		2906317	3876516
10022117	15175663		13105845	17235218		19947867	29700941		907610	1013664		29588.1	52710.5		1834490	2338237		462383	212299		6723746	3677466
14199469	11789833		22130704	14392783		29422323	18756553		1042151	744002		38559.6	34372.9		1328686	1186028		247524	447531		3397600	4818443
11190535	14108201		16831292	16459568		18741871	26069501		1276812	809007		35878.4	51695.5		1173101	1768896		788822	450468		5580046	4326668
12686559	18585163		21144265	21172971		28544758	33759126		754638	612144		27997.1	19772.2		2137729	2906244		464968	318929		2012775	5108373
9698735	15423855		15517976	18567571		14943236	30945952								1480791	2084503		487299			3040866
9003875			13655878			19958590									1592480			272952			2345351
11273855			15863924			26171449									1186746

## Sheet: Fig. 1I-L
Tn					Tcm					Tem					Tcm:Tn
WT:poly	KO:poly	WT:OT1	KO:OT1		WT:poly	KO:poly	WT:OT1	KO:OT1		WT:poly	KO:poly	WT:OT1	KO:OT1		WT:poly	KO:poly	WT:OT1	KO:OT1
7050249	8086244	6657866	13442016		1044818	2431528	350751	867330		484250	271426	1831600	1156974		0.148196	0.300699	0.052682	0.064524
6922302	8867680	8607704	9940000		1131949	2669035	263439	690688		295177	414074	1061923	412368		0.163522	0.300985	0.030605	0.069486
5218054	7456953	4807816	33738672		1075960	2879531	317223	1657920		390299	536901	517451	4393488		0.206199	0.386154	0.065981	0.04914
6433319	7395597	4742764	26745608		1178170	2111542	337444	1535160		451773	390063	540953	2291569		0.183136	0.285513	0.071149	0.057399
5845788		1888480	13045186		798161		56608	473970		420512		306240	808537		0.136536		0.029975	0.036333
		10976274	21192752				506962	1602916				3600850	1066979				0.046187	0.075635
		10743856	17401177				388274	822318				664407	754116				0.036139	0.047256
		4650282	17076091				357543	813603				418804	750429				0.076886	0.047646
			16081608					934422					1006018					0.058105
