# Supplementary material for: Lrp10 suppresses IL7R limiting CD8 T cell homeostatic expansion and anti-tumor immunity
Source: EMBO Rep. 2024 Jul 2;25(8):23. doi: 10.1038/s44319-024-00191-w (PMC11315911; doi:10.1038/s44319-024-00191-w)
Supplement: Supplementary file 3 — Source data Fig. 1 [file 44319_2024_191_MOESM3_ESM.zip › Figure 1/Fig. 1H/Fig 1H key.txt]

Fig. 1H key

WT spleen
WT OT1 spleen
Lrp10 KO spleen
Lrp10 KO OT1 spleen

CD3 FITC
CD8 BV510
CD62L PECy7
CD44 PECF594
