# Supplementary material for: Lrp10 suppresses IL7R limiting CD8 T cell homeostatic expansion and anti-tumor immunity
Source: EMBO Rep. 2024 Jul 2;25(8):23. doi: 10.1038/s44319-024-00191-w (PMC11315911; doi:10.1038/s44319-024-00191-w)
Supplement: Supplementary file 4 — Source data Fig. 2 Part 1 [file 44319_2024_191_MOESM4_ESM.zip]

Archive with 37 entries (33 files):
- Figure 2_part 1/
- Figure 2_part 1/Fig. 2A/
- __MACOSX/Figure 2_part 1/._Fig. 2A
- Figure 2_part 1/.DS_Store
- __MACOSX/Figure 2_part 1/._.DS_Store
- Figure 2_part 1/Figure 2_Numerical source data.xlsx
- __MACOSX/Figure 2_part 1/._Figure 2_Numerical source data.xlsx
- Figure 2_part 1/Fig. 2B/
- __MACOSX/Figure 2_part 1/._Fig. 2B
- Figure 2_part 1/Fig. 2D/
- __MACOSX/Figure 2_part 1/._Fig. 2D
- Figure 2_part 1/Fig. 2A/KO spleen IL7R.fcs
- __MACOSX/Figure 2_part 1/Fig. 2A/._KO spleen IL7R.fcs
- Figure 2_part 1/Fig. 2A/WT spleen IL7R.fcs
- __MACOSX/Figure 2_part 1/Fig. 2A/._WT spleen IL7R.fcs
- Figure 2_part 1/Fig. 2A/Fig 2A key.txt
- __MACOSX/Figure 2_part 1/Fig. 2A/._Fig 2A key.txt
- Figure 2_part 1/Fig. 2B/.DS_Store
- __MACOSX/Figure 2_part 1/Fig. 2B/._.DS_Store
- Figure 2_part 1/Fig. 2B/B actin.pdf
- __MACOSX/Figure 2_part 1/Fig. 2B/._B actin.pdf
- Figure 2_part 1/Fig. 2B/STAT5.pdf
- __MACOSX/Figure 2_part 1/Fig. 2B/._STAT5.pdf
- Figure 2_part 1/Fig. 2B/pSTAT5.pdf
- __MACOSX/Figure 2_part 1/Fig. 2B/._pSTAT5.pdf
- Figure 2_part 1/Fig. 2B/bcl2.pdf
- __MACOSX/Figure 2_part 1/Fig. 2B/._bcl2.pdf
- Figure 2_part 1/Fig. 2D/Fig 2D key.txt
- __MACOSX/Figure 2_part 1/Fig. 2D/._Fig 2D key.txt
- Figure 2_part 1/Fig. 2D/D7_no IR.fcs
- __MACOSX/Figure 2_part 1/Fig. 2D/._D7_no IR.fcs
- Figure 2_part 1/Fig. 2D/D5_IR.fcs
- __MACOSX/Figure 2_part 1/Fig. 2D/._D5_IR.fcs
- Figure 2_part 1/Fig. 2D/D7_IR.fcs
- __MACOSX/Figure 2_part 1/Fig. 2D/._D7_IR.fcs
- Figure 2_part 1/Fig. 2D/D3_IR.fcs
- __MACOSX/Figure 2_part 1/Fig. 2D/._D3_IR.fcs
