# Supplementary material for: Lrp10 suppresses IL7R limiting CD8 T cell homeostatic expansion and anti-tumor immunity
Source: EMBO Rep. 2024 Jul 2;25(8):23. doi: 10.1038/s44319-024-00191-w (PMC11315911; doi:10.1038/s44319-024-00191-w)
Supplement: Supplementary file 4 — Source data Fig. 2 Part 1 [file 44319_2024_191_MOESM4_ESM.zip › Figure 2_part 1/Figure 2_Numerical source data.xlsx]

## Sheet: Fig. 2A
		WT						KO
	Naive	589	646	581	616	578		749	805	814	766
	CM	930	951	912	968	918		1311	1437	1444	1290
	EM	940	839	831	870	843		1155	1180	1275	1101

## Sheet: Fig. 2C
	Naïve						TCM					TEM
	WT	WT+IL7 IC	KO	KO+IL7 IC			WT	WT+IL7 IC	KO	KO+IL7 IC		WT	WT+IL7 IC	KO	KO+IL7 IC
	8760533	7597795	13658941	16390519			2172230	1708499	4285158	5995352		408188	323610	535645	805021
	10108765	9704617	12288974	13612920			1763009	1903357	3679846	5216928		334845	408220	503198	721403
	12909641	9793898	11425645	12641705			2839119	2001857	3628199	6473530		377436	433314	367594	590353
	8538922	7456541	11365933	15841367			2846307	2529311	3194246	6719094		421401	766458	255850	620413
	7378329	6208005	10154696	13207825			2314977	1640012	2261006	4549789		288579	173446	211556	414664
	8914899	8616782	13053036				3260229	2451535	3680231			508650	377439	413346
	8024565						1287523					225566

## Sheet: Fig. 2D
			WT				KO
		D3	25.5	21.8	22.3		60.8	36.9	53.4
		D5	36.5	42.6	34.9		82.1	84.6	78.3
		D7	55.5	64.6			90.3	93.3

## Sheet: Fig. 2E
	Proliferation							Recovery
	WT + iso	KO + iso	WT + aIL7R	KO + aIL7R	WT into B2m	KO into B2m			WT					KO
	78.8	94.4	5.51	6.29	15.9	44.6		input	52.8	52				47.2	48
	69.1	92.6	6.99	8.33	12.8	31.1		isotype	37.3	35.4	38			61.4	63.4	61
	66.6	90.7	6.06	6.16	34.9	64		aIL7R	51.8	51.5	50.6			46.8	47.3	48.2
					23.2	54.7		B2M	47.5	44	44.9	44.8		51.3	54.9	54.1	54.1
