# Supplementary material for: Lrp10 suppresses IL7R limiting CD8 T cell homeostatic expansion and anti-tumor immunity
Source: EMBO Rep. 2024 Jul 2;25(8):23. doi: 10.1038/s44319-024-00191-w (PMC11315911; doi:10.1038/s44319-024-00191-w)
Supplement: Supplementary file 4 — Source data Fig. 2 Part 1 [file 44319_2024_191_MOESM4_ESM.zip › Figure 2_part 1/Fig. 2A/Fig 2A key.txt]

Fig. 2A Key

WT spleen T cell IL7R staining
Lrp10 KO spleen T cell IL7R staining

CD8 BV510
CD4 BV785
CD62L APC
CD44 FITC
IL7R PE-CF594
