# Supplementary material for: Lrp10 suppresses IL7R limiting CD8 T cell homeostatic expansion and anti-tumor immunity
Source: EMBO Rep. 2024 Jul 2;25(8):23. doi: 10.1038/s44319-024-00191-w (PMC11315911; doi:10.1038/s44319-024-00191-w)
Supplement: Supplementary file 4 — Source data Fig. 2 Part 1 [file 44319_2024_191_MOESM4_ESM.zip › Figure 2_part 1/Fig. 2D/Fig 2D key.txt]

Fig. 2D key

D3_IR: analysis of irradiated recipient on D3 
D5_IR: analysis of irradiated recipient on D5
D7_IR: analysis of irradiated recipient on D7
D7_no IR: analysis of irradiated recipient on D7

D3_IR:
CD45.2 PE
CD8 FITC
CTV BV421
CTFR APC

D5_IR, D7_IR, D7_no IR
CD45.2 PE
CD8 BUV395
CTV BV421
CTFR APC
