# Supplementary material for: Lrp10 suppresses IL7R limiting CD8 T cell homeostatic expansion and anti-tumor immunity
Source: EMBO Rep. 2024 Jul 2;25(8):23. doi: 10.1038/s44319-024-00191-w (PMC11315911; doi:10.1038/s44319-024-00191-w)
Supplement: Supplementary file 5 — Source data Fig. 2 Part 2 [file 44319_2024_191_MOESM5_ESM.zip]

Archive with 13 entries (11 files):
- Figure 2_part 2/
- Figure 2_part 2/.DS_Store
- __MACOSX/Figure 2_part 2/._.DS_Store
- Figure 2_part 2/Fig. 2E/
- __MACOSX/Figure 2_part 2/._Fig. 2E
- Figure 2_part 2/Fig. 2E/Fig 2E key.txt
- __MACOSX/Figure 2_part 2/Fig. 2E/._Fig 2E key.txt
- Figure 2_part 2/Fig. 2E/04-28-23 AT with IL7R blockade_aIL7R.fcs
- __MACOSX/Figure 2_part 2/Fig. 2E/._04-28-23 AT with IL7R blockade_aIL7R.fcs
- Figure 2_part 2/Fig. 2E/09-20-23 AT into B2m D7.fcs
- __MACOSX/Figure 2_part 2/Fig. 2E/._09-20-23 AT into B2m D7.fcs
- Figure 2_part 2/Fig. 2E/04-28-23 AT with IL7R blockade_Isotype.fcs
- __MACOSX/Figure 2_part 2/Fig. 2E/._04-28-23 AT with IL7R blockade_Isotype.fcs
