# Supplementary material for: Lrp10 suppresses IL7R limiting CD8 T cell homeostatic expansion and anti-tumor immunity
Source: EMBO Rep. 2024 Jul 2;25(8):23. doi: 10.1038/s44319-024-00191-w (PMC11315911; doi:10.1038/s44319-024-00191-w)
Supplement: Supplementary file 5 — Source data Fig. 2 Part 2 [file 44319_2024_191_MOESM5_ESM.zip › Figure 2_part 2/Fig. 2E/Fig 2E key.txt]

Fig. 2E key

04-28-23 AT with IL7R blockade_aIL7R: irradiated recipient mice injected with anti-IL7R analyzed on D7
04-28-23 AT with IL7R blockade_isotype: irradiated recipient mice injected with isotype control analyzed on D7
09-20-23 AT into B2M D7: irradiated B2M recipient mice analyzed on D7 

aIL7R, isotype:
CD8 BUV395
CD45.2 PE
CTV BV421

B2M:
CD8 FITC
CD45.2 PE
CTV BV421
