# Supplementary material for: Lrp10 suppresses IL7R limiting CD8 T cell homeostatic expansion and anti-tumor immunity
Source: EMBO Rep. 2024 Jul 2;25(8):23. doi: 10.1038/s44319-024-00191-w (PMC11315911; doi:10.1038/s44319-024-00191-w)
Supplement: Supplementary file 6 — Source data Fig. 3 [file 44319_2024_191_MOESM6_ESM.zip]

Archive with 45 entries (40 files):
- Figure 3/
- Figure 3/Figure 3_Numerical source data.xlsx
- __MACOSX/Figure 3/._Figure 3_Numerical source data.xlsx
- Figure 3/.DS_Store
- __MACOSX/Figure 3/._.DS_Store
- Figure 3/Fig. 3D/
- __MACOSX/Figure 3/._Fig. 3D
- Figure 3/Fig. 3C/
- __MACOSX/Figure 3/._Fig. 3C
- Figure 3/Fig. 3B/
- __MACOSX/Figure 3/._Fig. 3B
- Figure 3/Fig. 3E/
- __MACOSX/Figure 3/._Fig. 3E
- Figure 3/Fig. 3D/.DS_Store
- __MACOSX/Figure 3/Fig. 3D/._.DS_Store
- Figure 3/Fig. 3D/FLAG-IL7R.pdf
- __MACOSX/Figure 3/Fig. 3D/._FLAG-IL7R.pdf
- Figure 3/Fig. 3D/Lrp1- HA.pdf
- __MACOSX/Figure 3/Fig. 3D/._Lrp1- HA.pdf
- Figure 3/Fig. 3D/B-actin.pdf
- __MACOSX/Figure 3/Fig. 3D/._B-actin.pdf
- Figure 3/Fig. 3C/.DS_Store
- __MACOSX/Figure 3/Fig. 3C/._.DS_Store
- Figure 3/Fig. 3C/FLAG IL7R.pdf
- __MACOSX/Figure 3/Fig. 3C/._FLAG IL7R.pdf
- Figure 3/Fig. 3C/b-actin.pdf
- __MACOSX/Figure 3/Fig. 3C/._b-actin.pdf
- Figure 3/Fig. 3C/HA-Lrp10.pdf
- __MACOSX/Figure 3/Fig. 3C/._HA-Lrp10.pdf
- Figure 3/Fig. 3B/KO+GFP.fcs
- __MACOSX/Figure 3/Fig. 3B/._KO+GFP.fcs
- Figure 3/Fig. 3B/Fig 3B key.txt
- __MACOSX/Figure 3/Fig. 3B/._Fig 3B key.txt
- Figure 3/Fig. 3B/KO+Lrp10.fcs
- __MACOSX/Figure 3/Fig. 3B/._KO+Lrp10.fcs
- Figure 3/Fig. 3E/.DS_Store
- __MACOSX/Figure 3/Fig. 3E/._.DS_Store
- Figure 3/Fig. 3E/Input Lrp10 HA variants.pdf
- __MACOSX/Figure 3/Fig. 3E/._Input Lrp10 HA variants.pdf
- Figure 3/Fig. 3E/INput FLAG IL7R.pdf
- __MACOSX/Figure 3/Fig. 3E/._INput FLAG IL7R.pdf
- Figure 3/Fig. 3E/IP FLAG IB FLAG.pdf
- __MACOSX/Figure 3/Fig. 3E/._IP FLAG IB FLAG.pdf
- Figure 3/Fig. 3E/IP FLAG IB HA.pdf
- __MACOSX/Figure 3/Fig. 3E/._IP FLAG IB HA.pdf
