# Supplementary material for: Lrp10 suppresses IL7R limiting CD8 T cell homeostatic expansion and anti-tumor immunity
Source: EMBO Rep. 2024 Jul 2;25(8):23. doi: 10.1038/s44319-024-00191-w (PMC11315911; doi:10.1038/s44319-024-00191-w)
Supplement: Supplementary file 6 — Source data Fig. 3 [file 44319_2024_191_MOESM6_ESM.zip › Figure 3/Figure 3_Numerical source data.xlsx]

## Sheet: Fig. 3A
	WT-Lrp10	KO-Lrp10
	0.996853	0.971186
	0.973107	0.945228
	1.03088	1.00363

## Sheet: Fig. 3B Lrp10 recon.
					Il7R MFI in GFP+	IL7R MFI in GFP-	Ratio of IL7R MFI in GFP+/GFP-
		Exp. 1		Empty vector	452	502	0.900398
				Lrp10	323	544	0.59375
		Exp. 2		EV	306	433	0.706697
				Lrp10	190	398	0.477387
		Exp. 3		EV	999	1080	0.925
				Lrp10	700	1083	0.646353
		Exp. 4		EV	270	369	0.731707
				Lrp10	146	399	0.365915
