# Supplementary material for: Lrp10 suppresses IL7R limiting CD8 T cell homeostatic expansion and anti-tumor immunity
Source: EMBO Rep. 2024 Jul 2;25(8):23. doi: 10.1038/s44319-024-00191-w (PMC11315911; doi:10.1038/s44319-024-00191-w)
Supplement: Supplementary file 6 — Source data Fig. 3 [file 44319_2024_191_MOESM6_ESM.zip › Figure 3/Fig. 3B/Fig 3B key.txt]

Flow cytometry plots for 3B
KO + GFP: Lrp10 KO T cells reconstituted with MSCV-IRES-GFP 
KO + Lrp10: Lrp10 KO T cells reconstituted with MSCV-Lrp10-IRES-GFP

Colors:
GFP
IL7R: PE-CF594
CD8: BV510
