# Supplementary material for: Lrp10 suppresses IL7R limiting CD8 T cell homeostatic expansion and anti-tumor immunity
Source: EMBO Rep. 2024 Jul 2;25(8):23. doi: 10.1038/s44319-024-00191-w (PMC11315911; doi:10.1038/s44319-024-00191-w)
Supplement: Supplementary file 7 — Source data Fig. 4 [file 44319_2024_191_MOESM7_ESM.zip]

Archive with 25 entries (22 files):
- Figure 4/
- Figure 4/.DS_Store
- __MACOSX/Figure 4/._.DS_Store
- Figure 4/Figure 4_Numerical source data.xlsx
- __MACOSX/Figure 4/._Figure 4_Numerical source data.xlsx
- Figure 4/Fig. 4E/
- __MACOSX/Figure 4/._Fig. 4E
- Figure 4/Fig. 4G/
- __MACOSX/Figure 4/._Fig. 4G
- Figure 4/Fig. 4E/MC38_WT-spleen.fcs
- __MACOSX/Figure 4/Fig. 4E/._MC38_WT-spleen.fcs
- Figure 4/Fig. 4E/MC38 _WT-tumor.fcs
- __MACOSX/Figure 4/Fig. 4E/._MC38 _WT-tumor.fcs
- Figure 4/Fig. 4E/MC38_KO-spleen.fcs
- __MACOSX/Figure 4/Fig. 4E/._MC38_KO-spleen.fcs
- Figure 4/Fig. 4E/Fig 4E key.txt
- __MACOSX/Figure 4/Fig. 4E/._Fig 4E key.txt
- Figure 4/Fig. 4E/MC38_ KO-tumor.fcs
- __MACOSX/Figure 4/Fig. 4E/._MC38_ KO-tumor.fcs
- Figure 4/Fig. 4G/Fig 4G key.txt
- __MACOSX/Figure 4/Fig. 4G/._Fig 4G key.txt
- Figure 4/Fig. 4G/10-26-22 D12 cytokine_KO.fcs
- __MACOSX/Figure 4/Fig. 4G/._10-26-22 D12 cytokine_KO.fcs
- Figure 4/Fig. 4G/10-26-22 D12 cytokine_WT.fcs
- __MACOSX/Figure 4/Fig. 4G/._10-26-22 D12 cytokine_WT.fcs
