# Supplementary material for: Lrp10 suppresses IL7R limiting CD8 T cell homeostatic expansion and anti-tumor immunity
Source: EMBO Rep. 2024 Jul 2;25(8):23. doi: 10.1038/s44319-024-00191-w (PMC11315911; doi:10.1038/s44319-024-00191-w)
Supplement: Supplementary file 7 — Source data Fig. 4 [file 44319_2024_191_MOESM7_ESM.zip › Figure 4/Figure 4_Numerical source data.xlsx]

## Sheet: Fig. 4A MC38 growth curve
			Day	Lrp10+/+ (n=12)													Lrp10-/- (n=7)
			6	34.22	124.3	74.26	38.05	63.27	55.8	54.89	31.49	53.57	46.14	57.01	68.84		80.48	68.77	83.26	70.37	89.93	104.2	126.3
			8	153.7	130	128.3	45.89	234.7	191.7	97.71	166.5	110.5	138.1	92.85	154.2		125.9	69.9	54.82	173.3	190.2	128.2	201
			11	553.4	400.3	540.9	217.1	362.7	468.4	149.2	183.4	237.8	449.5	230.6	428.8		102.1	86.37	85.03	273.7	194.2	314.6	273.5
			13	588.1	754	759	280.6	765.7	697.5	227.1	310	313.5	1115	203.4	929		333.1	94.56	215	337.2	366.9	325	329.7
			15	1191	1186	1199	550.9	1600	1054	506.5	586	746.8	1653	396.2	1349		239.7	147.3	468.1	492.3	556.1	335.5	338.2
			18	2319	2335	2250	1098	2469	2598	1020	1569	1630	3534	724.3	2634		449.5	225.2	623.3	921.9	1121	733.2	630.7

## Sheet: Fig. 4B tumor mass
	Tumor mass (g)
	WT	KO
	2.71	0.74
	3.29	1.85
	2.2	0.14
	1.15	0.72
	1.36	0.28
	2.12	0.81
	1.82	0.11
	1

## Sheet: Fig. 4C cell counts
		Percent Live CD45+ cells														Cell number/mcg tumor
		CD8			NK1.1+			CD4			CD11b+F4/80+					CD8			NK1.1+			CD4			CD11b+F4/80+
		WT	KO		WT	KO		WT	KO		WT	KO				WT	KO		WT	KO		WT	KO		WT	KO
		4.43	18.9		2.5	3.44		3.6	5.87		57.8	47.6				181.644	482.551		102.508	87.8295		147.611	149.872		2369.98	1215.32
		12.5	20.3		3.66	3.71		8.94	6.43		49.9	48.2				175.58	200.981		51.4099	36.7309		125.575	63.6604		700.916	477.205
		8.87	19.3		4.76	1.98		8.55	7.7		48.3	46.9				179.569	297.988		96.3639	30.5708		173.091	118.886		977.811	724.127
		8.39	14.5		3.93	3.41		4.75	6.75		52.7	50.7				306.957	467.659		143.783	109.981		173.784	217.703		1928.09	1635.19
		7.92	13.1		3.58	2.74		5.38	7.32		57.8	52.9				124.684	237.038		56.3599	49.579		84.6973	132.452		909.945	957.201
		6.09	15.3		3.44	2.53		4.44	7.45		59.2	51.4				165.522	285.259		93.497	47.1703		120.676	138.901		1609.02	958.322

## Sheet: Fig. 4D
	CD8 depletion							Tumor growth
	WT	KO	WT+ anti-CD8	KO+anti-CD8				Day	WT											KO											WT + anti-CD8										KO + anti-CD8
	10.9	17.2	0.18	0.37				6	181.871	187.13	272.29	72.516	49.2725	202.895	255.997	263.673	70.8773	177.366		92.8987	208.187	112.458	81.0894	52.6603	126.344	123.811	190.728	162.599	35.574		83.1128	94.4501	69.0942	202.236	188.031	75.7097	98.644	77.6542	128.024		133.08	169.127	98.8579	138.971	64.4488	287.099	202.564	85.2528	128.71
	11.9	15	0.38	0.78				8	235.354	195.85	300.772	110.421	129.783	297.209	205.192	235.344	68.4505	353.674		100.097	245.4	189.235	129.707	78.2954	162.825	177.978	238.754	147.179	79.7337		358.094	176.474	110.753	91.1073	326.467	201.029	136.68	93.9315	221.387		284.181	323.067	189.151	169.304	152.311	428.473	211.585	172.592	382.554
	6.55	17.1	0.3	0.81				11	214.944	352.21	695.829	169.372	355.676	442.575	283.144	464.188	162.855	780.237		91.0116	284.87	192.323	175.563	108.357	127.322	201.323	363.598	235.445	65.5809		1097.37	732.05	737.81	352.827	706.668	516.59	458.381	338.963	626.042		914.337	474.83	645.896	477.898	187.65	1221.74	535.628	628.339	819.509
	8.42	20	0.4	1.16				13	326.693	497.312	1211.21	324.009	654.154	774.408	585.105	673.5	416.619	1198.79		221.23	523.759	284.365	172.58	149.556	265.385	231.731	425.894	395.745	95.3999		1591.59	1465.14	1392.34	408.928	736.267	1018.64	345.691	562.071	984.093		1183.94	923.316	955.015	872.757	432.17	1714.31	974.481	1432.52	917.484
	7.21	18.1	0.45	0.61				15	525.818	786.657	1978.27	569.776	1070.07	1224.73	775.791	776.954	710.017	1099.15		262.052	779.706	532.651	320.414	255.041	353.536	425.017	563.175	399.543	130.373		2515.25	2540.11	2351.53	874.194	1096.61	1504.76	894.903	691	1641.51		1804.07	1148.5	1519.11	1446.54	639.501	2411.01	1662.87	2038.79	1043.13
	7.85	18.1	0.36	0.47				18	1069.82	1342.31	3191.8	1557.67	2369.8	2543.52	1516.75	2006.88	1721.2	2443.52		693.764	987.246	1274.42	691.798	461.523	855.991	797.093	1300.46	910.509	362.451		5005.76	4633.82	4660.87	1896.37	2245.01	2187.09	1265.26	1863.74	2159.26		2382.69	1781.46	2702.08	1822.91	1093.33	3618.07	3639.37	4009.43	1493.01
	9.99	21.2	0.48	0.29
	10.5	20.6	0.34	0.33
	8.35	18.2	0.027	0.65
	6.88	20.4		0.82
				0.59
[truncated: 2 more columns]

## Sheet: Fig. 4E
		IL7R MFI						IL7R high in CD8+ TIL
		WT spleen	WT tumor	KO spleen	KO tumor			WT	KO
		1149	560	1537	1212			37.5	68.2
		1068	361	1362	1053			20.8	63.9
		1073	865	1500	1548			56.9	62.4
		1130	266	1549	1274			13.9	71.8
		1121	501	1390	812			31.3	49

## Sheet: Fig. 4F
			CD62L+CD44+ in CD8+
			WT									KO
		D12	20.2	19.2	14.5	22.7	12					27.9	34.2	61.6	25.3	43.5
		D19	12.9	10.9	7.86	13.5	9.87	7.35	9.61	10.3		18.3	5.63	19	33.5	31.4	34.4	20.2
			PD1+Tim3+ in CD8+
			WT									KO
		D12	28	24.1	55.4	4.73	20.5					31.8	17.8	14.8	36	5.26
		D19	72.1	82	68	66.2	49.4	46	62	38.6		36.7	34.7	43.4	44.5	33.5	53.4	32

## Sheet: Fig. 4G
		Day 12			D19
		WT	KO		WT	KO
		14.3	24.4		8.78	25.7
		10.6	30.3		2.81	19.8
		8.09	24.9		2.09	31.8
		12	12		17.4	14.7
		11.9	20		6.4	23.2
					2.85	11.9
					11.9	7.64
					1.59
