# Supplementary material for: Lrp10 suppresses IL7R limiting CD8 T cell homeostatic expansion and anti-tumor immunity
Source: EMBO Rep. 2024 Jul 2;25(8):23. doi: 10.1038/s44319-024-00191-w (PMC11315911; doi:10.1038/s44319-024-00191-w)
Supplement: Supplementary file 7 — Source data Fig. 4 [file 44319_2024_191_MOESM7_ESM.zip › Figure 4/Fig. 4E/Fig 4E key.txt]

Fig. 4E key

MC38_WT-tumor: TIL analysis from WT mouse
MC38_KO-tumor: TIL analysis from Lrp10 KO mouse
MC38_WT-spleen: splenocyte analysis from WT mouse
MC38_KO-spleen: splenocyte analysis from Lrp10 KO mouse

CD8 BV510
CD45.2 PE
Live cell dye APC-Cy7
IL7R PE-CF594
