# Supplementary material for: Lrp10 suppresses IL7R limiting CD8 T cell homeostatic expansion and anti-tumor immunity
Source: EMBO Rep. 2024 Jul 2;25(8):23. doi: 10.1038/s44319-024-00191-w (PMC11315911; doi:10.1038/s44319-024-00191-w)
Supplement: Supplementary file 7 — Source data Fig. 4 [file 44319_2024_191_MOESM7_ESM.zip › Figure 4/Fig. 4G/Fig 4G key.txt]

Fig. 4G key

10-26-22 D12 cytokine_KO: cytokine secretion analysis from D12 MC38 tumor of Lrp10 KO mouse
10-26-22 D12 cytokine_WT: cytokine secretion analysis from D12 MC38 tumor of WT mouse

CD8 BUV395
Live cell dye APC-Cy7
IFN-gamma FITC
TNF-alpha APC
