# Supplementary material for: Lrp10 suppresses IL7R limiting CD8 T cell homeostatic expansion and anti-tumor immunity
Source: EMBO Rep. 2024 Jul 2;25(8):23. doi: 10.1038/s44319-024-00191-w (PMC11315911; doi:10.1038/s44319-024-00191-w)
Supplement: Supplementary file 8 — Source data Fig. 5 [file 44319_2024_191_MOESM8_ESM.zip]

Archive with 17 entries (15 files):
- Figure 5/
- Figure 5/.DS_Store
- __MACOSX/Figure 5/._.DS_Store
- Figure 5/Fig. 5G-H/
- __MACOSX/Figure 5/._Fig. 5G-H
- Figure 5/Figure 5_Numerical source data.xlsx
- __MACOSX/Figure 5/._Figure 5_Numerical source data.xlsx
- Figure 5/Fig. 5G-H/MC38 tumor_KO.fcs
- __MACOSX/Figure 5/Fig. 5G-H/._MC38 tumor_KO.fcs
- Figure 5/Fig. 5G-H/MC38 tumor_WT.fcs
- __MACOSX/Figure 5/Fig. 5G-H/._MC38 tumor_WT.fcs
- Figure 5/Fig. 5G-H/MC38 spleen_KO.fcs
- __MACOSX/Figure 5/Fig. 5G-H/._MC38 spleen_KO.fcs
- Figure 5/Fig. 5G-H/MC38 spleen_WT.fcs
- __MACOSX/Figure 5/Fig. 5G-H/._MC38 spleen_WT.fcs
- Figure 5/Fig. 5G-H/Fig 5G and H key.txt
- __MACOSX/Figure 5/Fig. 5G-H/._Fig 5G and H key.txt
