# Supplementary material for: Lrp10 suppresses IL7R limiting CD8 T cell homeostatic expansion and anti-tumor immunity
Source: EMBO Rep. 2024 Jul 2;25(8):23. doi: 10.1038/s44319-024-00191-w (PMC11315911; doi:10.1038/s44319-024-00191-w)
Supplement: Supplementary file 8 — Source data Fig. 5 [file 44319_2024_191_MOESM8_ESM.zip › Figure 5/Figure 5_Numerical source data.xlsx]

## Sheet: Fig. 5G-H
			Nur77 GFP MFI									IL7R MFI
			WT spleen	WT Tcm	WT exh	KO Spleen	KO T cm	KO exh				WT spleen	WT Tcm	WT exh	KO Spleen	KO T cm	KO exh
			96.8	211	204	100	179	288				1185	692	542	1799	1465	1511
			104	226	302	101	205	293				1119	733	562	1724	1502	1380
			117	214	253	151	345	688				1061	687	731	1775	1992	1512
			89.2	214	154	96.2	187	395				1299	942	650	1666	1412	1249
			186	341	454	109	204	285				970	692	829	1524	1456	1530
			101	200	211	88.8	185	223				1072	620	774	1682	1590	1458
			101	218	295	107	193	396				1104	535	728	1543	1379	1310
						168	297	458							1478	1194	1526
