# Supplementary material for: Lrp10 suppresses IL7R limiting CD8 T cell homeostatic expansion and anti-tumor immunity
Source: EMBO Rep. 2024 Jul 2;25(8):23. doi: 10.1038/s44319-024-00191-w (PMC11315911; doi:10.1038/s44319-024-00191-w)
Supplement: Supplementary file 8 — Source data Fig. 5 [file 44319_2024_191_MOESM8_ESM.zip › Figure 5/Fig. 5G-H/Fig 5G and H key.txt]

Fig. 5G and H key

MC38 spleen_KO: splenocytes from Lrp10 KO mouse with MC38 tumor
MC38 spleen_WT: splenocytes from WT mouse with MC38 tumor
MC38 tumor_KO: TILs from Lrp10 KO mouse with MC38 tumor
MC38 tumor_WT: TILs from WT mouse with MC38 tumor

Live cell dye APC-Cy7
CD8 BV510
CD62L PE-Cy7
CD44 PE-CF594
IL7R APC
Nur77-GFP FITC
Tim3 BV711
PD1 BV421
