# Supplementary material for: Lrp10 suppresses IL7R limiting CD8 T cell homeostatic expansion and anti-tumor immunity
Source: EMBO Rep. 2024 Jul 2;25(8):23. doi: 10.1038/s44319-024-00191-w (PMC11315911; doi:10.1038/s44319-024-00191-w)
Supplement: Supplementary file 9 — Source data Fig. 6 [file 44319_2024_191_MOESM9_ESM.zip]

Archive with 13 entries (11 files):
- Figure 6/
- Figure 6/Fig. 6C-D/
- __MACOSX/Figure 6/._Fig. 6C-D
- Figure 6/.DS_Store
- __MACOSX/Figure 6/._.DS_Store
- Figure 6/Figure 6_Numerical source data.xlsx
- __MACOSX/Figure 6/._Figure 6_Numerical source data.xlsx
- Figure 6/Fig. 6C-D/Tox and IL7 in MC38 WT.fcs
- __MACOSX/Figure 6/Fig. 6C-D/._Tox and IL7 in MC38 WT.fcs
- Figure 6/Fig. 6C-D/Tox and IL7R in MC38 KO.fcs
- __MACOSX/Figure 6/Fig. 6C-D/._Tox and IL7R in MC38 KO.fcs
- Figure 6/Fig. 6C-D/Fig 6C and D.txt
- __MACOSX/Figure 6/Fig. 6C-D/._Fig 6C and D.txt
