# Supplementary material for: Lrp10 suppresses IL7R limiting CD8 T cell homeostatic expansion and anti-tumor immunity
Source: EMBO Rep. 2024 Jul 2;25(8):23. doi: 10.1038/s44319-024-00191-w (PMC11315911; doi:10.1038/s44319-024-00191-w)
Supplement: Supplementary file 9 — Source data Fig. 6 [file 44319_2024_191_MOESM9_ESM.zip › Figure 6/Figure 6_Numerical source data.xlsx]

## Sheet: Fig. 6C
	Intracellular TOX gMFI
	WT	KO
	1134	677
	1190	782
	1374	1160
	1942	762
	1689	784
	634	844
	807	714
	1069	998
	1305

## Sheet: Fig. 6H
	WT + aPD1											KO + aPD1											WT											KO
6	324.442	183.023	156.994	76.9186	228.501	89.7835	116.467	70.8131	115.615	146.212		157.605	118.258	136.344	162.874	132.501	175.919	123.773	86.5279	84.9065	149.368		96.4736	183.98	199.582	195.994	188.088	160.145	59.6706	176.25	77.4736	196.267		108.259	140.37	124.476	143.031	171.208	189.752	122.943
8	456.789	249.922	186.622	113.393	203.572	85.2065	107.209	64.1542	122.051	148.347		201.044	94.2488	170.901	164.647	152.975	150.131	106.389	93.9353	50.4884	82.6468		149.274	268.394	276.96	216.56	159.798	207.786	117.707	175.221	96.6983	226.369		116.304	193.71	141.539	136.687	168.877	259.551	122.67
11	596.24	398.039	104.25	77.6333	199.38	72.3763	173.775	79.61	72.9707	117.74		68.4664	19.8259	102.633	144.384	280.69	80.9478	72.0832	52.0645	45.3332	65.3672		262.251	603.717	462.26	347.296	258.06	434.798	198.827	223.966	319.672	559.228		217.76	185.817	214.949	146.757	174.988	325.857	171.294
13	759.827	480.794	108.814	62.8123	125.53	54.8417	71.9389	49.2585	58.0842	92.6662		90.1458	20.3483	106.388	135.603	313.916	75.2844	42.8203	42.025	0	0		320.643	815.717	664.874	511.26	396.925	532.125	280.492	302.614	343.867	693.06		190.969	224.666	283.83	139.047	230.025	353.836	228.971
15	695.177	599.833	105.252	58.8923	72.1352	60.6605	49.9023	61.7415	0	134.615		0	0	0	77.5033	498.5	0	0	0	0	0		454.555	1446.41	856.146	708.547	709.204	661.061	519.871	522.797	569.567	948.236		318.947	401.436	498.95	172.482	337.345	258.153	323.584
18	1084.31	1358.98	270.606	121.432	58.8463	21.0721	64.5288	190.609	0	308.218		0	0	0	149.355	669.137	0	0	0	0	0		850.786	2106.27	1708.14	1376.7	1362.11	1258.36	881.249	991.561	957.729	1809.14		585.657	596.657	636.418	272.363	605.327	733.002	587.157
20	1617.33	2076.03	418.65	248.062	75.2768	20.5318	76.0437	295.412	0	450.924		0	0	0	215.184	880.065	0	0	0	0	0
22	2447.82		779.056	315.616	108.387	23.719	141.138	415.118	0	580.207		0	0	0	199.023	1077.34	0	0	0	0	0
25	3028.9		1107.73	680.654	0	48.9387	376.126	861.018	0	1279.2		0	0	0	345.783	1251.29	0	0	0	0	0
27	3814.21		1868.88	696.872	291.939	86.8706	399.921	1575.07	0	2006.94		0	0	0	648.448	1886.97	0	0	0	0	0
29				1983.48	667.04	235.123	815.898	2827.97	0			0	0	0	900.215	3011.33	0	0	0	0	0

## Sheet: Fig. 6I survival w anti-PD1
	WT	KO
6	1
8	1
8	1
8	1
8	1
8	1
8	1
8		1
11		1
11	1
11	1
13	1
13	1
13		1
15	1
15		1
18	1
18	1
18	1
18		1
20	1
20	1
20		1
22		1
25	1
25	1
25	1
25		1
27	1
29	1
32	1
34	1
34		1
34		1
36	0
36		0
36		0
36		0
36		0
36		0
36		0
36		0
36		0
36	0
36	0
36	0
36	0
36	0
36	0
36	0
36	0
36		0
36		0
36		0
36		0
36		0
36		0
36		0
36		0
36		0
36		0
36		0
36		0
36		0
36		0
36		0
36		0
