# Supplementary material for: Lrp10 suppresses IL7R limiting CD8 T cell homeostatic expansion and anti-tumor immunity
Source: EMBO Rep. 2024 Jul 2;25(8):23. doi: 10.1038/s44319-024-00191-w (PMC11315911; doi:10.1038/s44319-024-00191-w)
Supplement: Supplementary file 9 — Source data Fig. 6 [file 44319_2024_191_MOESM9_ESM.zip › Figure 6/Fig. 6C-D/Fig 6C and D.txt]

Fig. 6C and D key

Tox and IL7R in MC38 WT: Tox and IL7R staining in D13 MC38 tumor from WT mouse
Tox and IL7R in MC38 KO: Tox and IL7R staining in D13 MC38 tumor from Lrp10 KO mouse

CD8 BV510
Live cell dye APC-Cy7
PD1 BV421
IL7R APC
Tox PE
